# Supplementary material for: Double strand breaks drive toxicity in a Huntington’s disease mouse model with or without somatic expansion
Source: Nat Commun. 2026 May 6;17:6381. doi: 10.1038/s41467-026-72382-z (PMC13377174; doi:10.1038/s41467-026-72382-z)
Supplement: Supplementary file 4 — Source Data [file 41467_2026_72382_MOESM4_ESM.xlsx]

## Sheet: Fig. 1C Blot intensity
Fig.1C. Intensity of MSH3 expression
			10,11 weeks						74,75 weeks
MSH2		CBL		STR				CBL		STR
	age(wks)	WT	HD	WT	HD		age(wks)	WT	HD	WT	HD
	10-11	329921	806885	38919	34230		74-75	540541	433215	29755	30439
	10-11	196506	405557	38038	41997		74-75	629229	613865	27583	22820
x100,000	10-11	3.29921	8.06885	0.38919	0.3423		74-75	5.40541	4.33215	0.29755	0.30439
	10-11	1.96506	4.05557	0.38038	0.41997		74-75	6.29229	6.13865	0.27583	0.2282
MSH3		CBL		STR				CBL		STR
	age(wks)	WT	HD	WT	HD		age(wks)	WT	HD	WT	HD
	10-11	438520	489977	103870	107840		74-75	1835086	1441462	815462	482400
	10-11	284312	571224	96175	62404		74-75	1952993	1554293	541606	604593
x100,000	10-11	4.3852	4.89977	1.0387	1.0784		74-75	18.3509	14.4146	8.15462	4.824
	10-11	2.84312	5.71224	0.96175	0.62404		74-75	19.5299	15.5429	5.41606	6.04593
MSH6		CBL		STR				CBL		STR
	age(wks)	WT	HD	WT	HD		age(wks)	WT	HD	WT	HD
	10-11	3737960	4341418	1543173	972294		74-75	1838574	2259752	686371	841460
	10-11	3614675	3696901	1170553	785522		74-75	2033510	2346265	653726	563183
	19-20	21184998	20338478	7011712	5278290	**	74	5440846	7710895	6476721	9336681	**
x100,000	10-11	37.3796	43.4142	15.4317	9.72294		74-75	18.3857	22.5975	6.86371	8.4146
	10-11	36.1467	36.969	11.7055	7.85522		74-75	20.3351	23.4627	6.53726	5.63183
	19-20	211.85	203.385	70.1171	52.7829	**	74	54.4085	77.1089	64.7672	93.3668	**

## Sheet: Fig. 2D MSH3 IF 
Fig. 2D. MSH3 intensity per cell
MSH3 per cell		density
neurons = positively stained with NeuN
glia = cells not stained by NeuN
	sample	Age	Nuc Area	Nuc Dens	Tot Dens		sample	Age	Nuc Area	Nuc Dens	Tot Dens
STR-Neurons 7-10wks
	WT						HD
	WT-STR-neur	7-10wks	43	53612.5	72613		HD-STR-neur	7-10wks	80	47786	59491
	WT-STR-neur	7-10wks	41	29272	32611		HD-STR-neur	7-10wks	64	48825.5	65161
	WT-STR-neur	7-10wks	65	28069	36151		HD-STR-neur	7-10wks	73	38877.5	61611
	WT-STR-neur	7-10wks	64	45293	50161		HD-STR-neur	7-10wks	74	54010.5	58116
	WT-STR-neur	7-10wks	85	29287.5	36189		HD-STR-neur	7-10wks	88	30937	48612
	WT-STR-neur	7-10wks	71	44998	52161		HD-STR-neur	7-10wks	55	41311.5	51326
	WT-STR-neur	7-10wks	74	24214.5	32516		HD-STR-neur	7-10wks	53	26337	45161
	WT-STR-neur	7-10wks	46	16742.5	24616		HD-STR-neur	7-10wks	35	20281	29161
	WT-STR-neur	7-10wks	63	32592	45151		HD-STR-neur	7-10wks	54	17925.5	26216
	WT-STR-neur	7-10wks	52	33924.5	36161		HD-STR-neur	7-10wks	43	31918.5	43161
	WT-STR-neur	7-10wks	54	40159.5	46161		HD-STR-neur	7-10wks	24	16735	16945
	WT-STR-neur	7-10wks	75	37092	40616		HD-STR-neur	7-10wks	54	34382.5	40616
	WT-STR-neur	7-10wks	46	52049	69161		HD-STR-neur	7-10wks	69	24526	29161
	WT-STR-neur	7-10wks	33	17322	26491		HD-STR-neur	7-10wks	45	12012.5	13616
	WT-STR-neur	7-10wks	98	37133.5	39116		HD-STR-neur	7-10wks	63	35870.5	41612
	WT-STR-neur	7-10wks	90	28667.5	31616		HD-STR-neur	7-10wks	53	24402	31616
	WT-STR-neur	7-10wks	95	29691.5	31612		HD-STR-neur	7-10wks	86	41499	41613
	WT-STR-neur	7-10wks	68	23255	31651		HD-STR-neur	7-10wks	68	23873.5	31651
	WT-STR-neur	7-10wks	43	12100	18616		HD-STR-neur	7-10wks	68	49160.5	51616
	WT-STR-neur	7-10wks	80	35720	36494		HD-STR-neur	7-10wks	50	27341.5	30650
	WT-STR-neur	7-10wks	55	29318.5	31561		HD-STR-neur	7-10wks	45	26062.5	41613
	WT-STR-neur	7-10wks	38	15859	20161		HD-STR-neur	7-10wks	57	16514.5	20161
	WT-STR-neur	7-10wks	30	14480.5	16165		HD-STR-neur	7-10wks	56	26841	36165
	WT-STR-neur	7-10wks	49	38389.5	41613		HD-STR-neur	7-10wks	48	16669	17816
	WT-STR-neur	7-10wks	36	25670.5	28161		HD-STR-neur	7-10wks	50	13751.5	14612
	WT-STR-neur	7-10wks	48	21161	32162		HD-STR-neur	7-10wks	61	51964.5	52616
	WT-STR-neur	7-10wks	37	22289	24616		HD-STR-neur	7-10wks	81	40829.5	41603
	WT-STR-neur	7-10wks	36	23693	26165
	WT-STR-neur	7-10wks	24	6996.5	27161
	WT-STR-neur	7-10wks	38	15075	16515
	WT-STR-neur	7-10wks	59	22412.5	23165
STR, Neurons 70-90wks
	WT						HD
	WT-STR-neur	70-90wks	97	39867	41613		HD-STR-neur	70-90wks	128	36210.5	51613
	WT-STR-neur	70-90wks	34	24609	31650		HD-STR-neur	70-90wks	48	23134	26216
	WT-STR-neur	70-90wks	35	28446.5	36516		HD-STR-neur	70-90wks	85	22964	24615
	WT-STR-neur	70-90wks	75	29254.5	41613		HD-STR-neur	70-90wks	34	22289.5	23616
	WT-STR-neur	70-90wks	98	35590	39491		HD-STR-neur	70-90wks	42	18236.5	22616
	WT-STR-neur	70-90wks	55	15767.5	19913		HD-STR-neur	70-90wks	66	36340.5	38561
	WT-STR-neur	70-90wks	79	37020.5	41623		HD-STR-neur	70-90wks	57	48279.5	50161
	WT-STR-neur	70-90wks	95	40474	41652		HD-STR-neur	70-90wks	46	23051.5	26165
	WT-STR-neur	70-90wks	105	48095	49356		HD-STR-neur	70-90wks	52	33206.5	38161
	WT-STR-neur	70-90wks	84	31073	32161		HD-STR-neur	70-90wks	65	25983.5	26168
	WT-STR-neur	70-90wks	67	38132.5	51613		HD-STR-neur	70-90wks	86	15197.5	19491
	WT-STR-neur	70-90wks	98	33393	40616		HD-STR-neur	70-90wks	79	25423.5	30156
	WT-STR-neur	70-90wks	60	23596	26491		HD-STR-neur	70-90wks	46	34264	36156
	WT-STR-neur	70-90wks	46	37137	39161		HD-STR-neur	70-90wks	66	13458	14632
	WT-STR-neur	70-90wks	76	23282	36160		HD-STR-neur	70-90wks	53	25392	36161
	WT-STR-neur	70-90wks	74	38122	56161		HD-STR-neur	70-90wks	41	27895.5	31611
	WT-STR-neur	70-90wks	43	35387	46161		HD-STR-neur	70-90wks	55	38273	51162
	WT-STR-neur	70-90wks	41	19635	26165		HD-STR-neur	70-90wks	34	28128.5	45616
	WT-STR-neur	70-90wks	56	38165	46612		HD-STR-neur	70-90wks	51	54339.5	59161
	WT-STR-neur	70-90wks	39	36742.5	43613		HD-STR-neur	70-90wks	84	27388.5	30161
	WT-STR-neur	70-90wks	74	38447.5	41613		HD-STR-neur	70-90wks	101	34863.5	46161
	WT-STR-neur	70-90wks	52	38617.5	54913		HD-STR-neur	70-90wks	74	27117	29219
	WT-STR-neur	70-90wks	51	21053.5	42616		HD-STR-neur	70-90wks	73	36522.5	49616
	WT-STR-neur	70-90wks	45	33970	46161		HD-STR-neur	70-90wks	83	53290.5	61651
	WT-STR-neur	70-90wks	47	28253.5	31611		HD-STR-neur	70-90wks	51	41536	51611
	WT-STR-neur	70-90wks	37	52077.5	69491		HD-STR-neur	70-90wks	52	42310.5	52161
STR, Glia 7-10 wks
	WT						HD
	WT-STR-glia	7-10wks	16	564.775	578.138		HD-STR-glia	7-10wks	29.6667	546.438	540.188
	WT-STR-glia	7-10wks	16	302.038	314.425		HD-STR-glia	7-10wks	55.3333	756.475	756.513
	WT-STR-glia	7-10wks	21.6667	269.925	275.163		HD-STR-glia	7-10wks	28	422.225	432.65
	WT-STR-glia	7-10wks	14	163.825	167.7		HD-STR-glia	7-10wks	27.6667	425.113	439.512
	WT-STR-glia	7-10wks	32	475.062	476.9		HD-STR-glia	7-10wks	19.3333	238.1	243.262
	WT-STR-glia	7-10wks	38.3333	370.45	376.887		HD-STR-glia	7-10wks	28	398.663	406.45
	WT-STR-glia	7-10wks	23.6667	279.462	293.95		HD-STR-glia	7-10wks	23	341.137	352.012
	WT-STR-glia	7-10wks	10.6667	122.362	130.7		HD-STR-glia	7-10wks	17	306.525	327.012
	WT-STR-glia	7-10wks	21	297.35	307.7		HD-STR-glia	7-10wks	23.6667	305.163	318.262
	WT-STR-glia	7-10wks	21	285.012	289.512		HD-STR-glia	7-10wks	14.3333	177.725	189.512
	WT-STR-glia	7-10wks	32.3333	1031.61	1031.65		HD-STR-glia	7-10wks	18.6667	856.9	877.388
	WT-STR-glia	7-10wks	39.3333	1183.21	1193.64		HD-STR-glia	7-10wks	14	551.737	564.837
	WT-STR-glia	7-10wks	15	183.387	197.787		HD-STR-glia	7-10wks	16	445.675	457.462
	WT-STR-glia	7-10wks	18.3333	417.275	422.438		HD-STR-glia	7-10wks	23.6667	856.362	868.263
	WT-STR-glia	7-10wks	24.3333	844.7	852.487		HD-STR-glia	7-10wks	21	731.975	743.513
	WT-STR-glia	7-10wks	24.6667	1084.81	1099.3		HD-STR-glia	7-10wks	17.6667	464.188	469.312
	WT-STR-glia	7-10wks	20	572.312	580.65		HD-STR-glia	7-10wks	31.6667	753.525	761.938
	WT-STR-glia	7-10wks	12	310.613	320.962		HD-STR-glia	7-10wks	17	292.925	302.663
	WT-STR-glia	7-10wks	31.3333	1226.88	1231.38		HD-STR-glia	7-10wks	18	575.55	582.087
	WT-STR-glia	7-10wks	17.3333	609.487	620.362
	WT-STR-glia	7-10wks	37.6667	1271.46	1273.29
	WT-STR-glia	7-10wks	31.3333	926.3	929.075
	WT-STR-glia	7-10wks	24.3333	990.062	994.95
	WT-STR-glia	7-10wks	19	488.95	501.925
	WT-STR-glia	7-10wks	18.3333	786.075	800.15
	WT-STR-glia	7-10wks	14.3333	553.1	568.55
STR, Glia 70-90wks
	WT						HD
	WT-STR-glia	70-90wks	16	120.725	132.625		HD-STR-glia	70-90wks	35	349.225	357.637
	WT-STR-glia	70-90wks	27.3333	302.975	314.512		HD-STR-glia	70-90wks	21	253.562	263.3
	WT-STR-glia	70-90wks	13.3333	158.938	160.762		HD-STR-glia	70-90wks	30	357.975	364.512
	WT-STR-glia	70-90wks	12.6667	186.05	188.825		HD-STR-glia	70-90wks	26.3333	338.637	351.413
	WT-STR-glia	70-90wks	36	410.312	415.2		HD-STR-glia	70-90wks	51	493.288	502.113
	WT-STR-glia	70-90wks	16	214.037	227.012		HD-STR-glia	70-90wks	28.6667	555.35	564.513
	WT-STR-glia	70-90wks	16.3333	216.688	230.762		HD-STR-glia	70-90wks	14.6667	330.613	357.7
	WT-STR-glia	70-90wks	37	379.55	395		HD-STR-glia	70-90wks	19	296.062	307.7
	WT-STR-glia	70-90wks	19	234.037	239.162		HD-STR-glia	70-90wks	25.6667	279.325	290.688
	WT-STR-glia	70-90wks	31.3333	512.1	520.438		HD-STR-glia	70-90wks	16.3333	635.225	644.388
	WT-STR-glia	70-90wks	16.6667	273.137	277.012		HD-STR-glia	70-90wks	15.3333	604.237	631.325
	WT-STR-glia	70-90wks	25.3333	348.225	352.075		HD-STR-glia	70-90wks	17.3333	626.587	638.225
	WT-STR-glia	70-90wks	13.3333	152.4	158.012		HD-STR-glia	70-90wks	22.3333	817.7	829.062
	WT-STR-glia	70-90wks	26.6667	397.2	408.525		HD-STR-glia	70-90wks	18.6667	757.562	769.862
	WT-STR-glia	70-90wks	28	351.837	388.312		HD-STR-glia	70-90wks	31.6667	976.288	977.062
	WT-STR-glia	70-90wks	18	773.038	785.812		HD-STR-glia	70-90wks	22	626.513	629.013
	WT-STR-glia	70-90wks	17.6667	380.962	389.788		HD-STR-glia	70-90wks	15.3333	481.738	497.212
	WT-STR-glia	70-90wks	26.6667	873.975	882.312		HD-STR-glia	70-90wks	14.3333	453.225	459.562
	WT-STR-glia	70-90wks	15.3333	461.325	465.2		HD-STR-glia	70-90wks	23	1015.74	1028.96
	WT-STR-glia	70-90wks	20	1083	1086.85		HD-STR-glia	70-90wks	24.6667	893.15	896.225
	WT-STR-glia	70-90wks	11.3333	406.938	412.55
	WT-STR-glia	70-90wks	14.6667	978.525	989.85
	WT-STR-glia	70-90wks	18	657.425	693.9
	WT-STR-glia	70-90wks	21.6667	662.737	676.475
	WT-STR-glia	70-90wks	18.6667	740.038	754.913
	WT-STR-glia	70-90wks	29.3333	1130.95	1139.3
	WT-STR-glia	70-90wks	17.6667	398.113	407.35
	WT-STR-glia	70-90wks	18	671.112	684.163
	WT-STR-glia	70-90wks	16.6667	403.188	416.325
	WT-STR-glia	70-90wks	18.6667	490.175	494.95
	WT-STR-glia	70-90wks	25.3333	727.8	738.413

## Sheet: Fig. 2F MSH6 neuronglia
Fig. 2F. MSH6 intensity percell
MSH6 per cell ((ntDens)
neurons = positively stained with NeuN
glia = cells not stained by NeuN
7-10wks					7-10wks					70-90wks					70-90wks
CBL	CBL	CBL	CBL		STR	STR	STR	STR		CBL	CBL	CBL	CBL		STR	STR	STR	STR
Neu	Neu	GL	GL		Neu	Neu	GL	GL		Neu	Neu	GL	GL		Neu	Neu	GL	GL
WT	HD	WT	HD		WT	HD	WT	HD		WT	HD	WT	HD		WT	HD	WT	HD
25776	21198	18250	22098		34123	16935	18186	12583		34899	56478	27253	82974		45182	82529	11915	35520
53528	22712	13607	15408		16376	15240	18634	5782		25068	61484	18562	72775		24163	94657	21435	41481
39303	31048	21197	6452		18800	16504	18333	12617		25565	94751	22200	63633		21594	14671	11160	30276
31654	16755	14761	12025		18861	41948	9874	17073		23910	65195	21989	75293		13106	33382	17678	16998
24519	21385	22599	14725		23936	14797	17777	13749		23486	73633	18393	75396		38005	67576	9764	29221
13614	17189	27357	15059		6721	17855	3991	6389		22143	35605	34287	88829		29636	86785	46651	23853
17174	22114	18632	26779		6776	18967	8290	10097		24810	61560	20784	34192		43715	45785	19461	16850
14380	33908	12526	12116		22474	17169	10219	13659		45490	54305	28390	25411		60518	24849	16321	9485
14910	32567	20389	12199		12053	11386	17486	5183		32116	39883	43217	28931		33778	98150	10715	56927
15856	46368	10506	20715		18332	12375	14408	6892		32875	62752	18094	73806		34009	48759	8410	43240
17722	31750	14330	10166		18774	10503	12510	9149		44631	89989	12667	57077		19048	68552	51469	16970
15154	27629	17889	6044		22382	25534	11511	5542		34449	51336	21611	49532		31893	44139	35672	20413
17075	36948	10584	18375		15151	17336	21011	25076		36534	78845	28274	9182		22357	35654	24924	46302
18387	21263	19311	22113		29701	17000	21770	11007		40253	64936	20968	96443		9789	68509	5034	31157
54878	31227	12622	15841		23574	14191	8475	4631		33583	85498	25413	79942		23788	58558	38755	39966
31540	33426	13809	10815		14178	17328	4712	9447		40550	86633	27638	35049		22801	101717	13926	20512
29259	32537	15392	14310		10826	20187	2359	13306		47605	56437	36392	12848		27291	74104	17969	23888
23629	42454	20228	17252		12780	22814	13723	11635		25975	44376	18433	9112		24522	79205	13922	20589
27243	31466	13467	18714		10883	31543	6149	12079		27159	52762	32550	45896		24413	39116	4854	16759
29084	32314	5768	9472		16406	20029	13156	4348		32933	55162	29890	8617		14218	62886	22547	35142
25650	25116	2442	16552		13436	25976	11086	12139		53169	52193	26853	67225		9658	44248	8135	59805
27951	21939	13534	16502		13456	38861	5337	6819		46466	59233	24448	68118		24238	37135	15758	42768
20460	19049	17734	12312		38599	34623	7989	16266		48010	43819	18884	84585		12715	60282	13945	23641
14068	32087	5209	19219		14128	15948	6962	4832		37209	36824	15365	17864		14884	23434	20642	22596
22883	31748	17715	20497		20824	22834	3322	5647		54596	63920	26936	36880		32825	46044	27728	36974
21049	27698	9600	15473		18774	22527	1919	6537		42110	57202	24724	87773		17123	61843	28333	23250
16453	40160	3090	16836		17993	18624	4540	7533		36463	44666	42853	12218		17335	30477	33884	14372
20430	22575	6835	14894		21923	20382	15363	2749		39550	59826	18902	41888		30364	69918	15254	10690
17822	30042	10644	12085		22842	22658	6570	4445		23941	39614	31544	22128		18723	36906	12456	26270
13168	24669	10620	19707		20304	14026	3230	12035		37415	60250	27154	48471		27938	86640	15307	15553
20080	28211	10598	19428		20018	14478	12637	15911		20565	105413	22843	86945		20285	32555	12462	12275
25246	18549	18977	13345		16378	19291	5621	9719		30210	64895	17542	19377		28638	78282	11031	24907
33329	25923	13307	23851		21757	13427	4446	5576		47580	78591	22459	67967		27091	52594	3461	6881
20723	34858	4064	18616		15525	36437	7382	5149		30470	51322	31594	100778		39463	50818	14337	7548
31104	19919	20595	17835		17271	12365	3546	22213		36223	79627	25043	107764		40968	48339	11669	21793
15061	34181	13879	13486		11305	12895	10825	10831		22342	70926	33533	22597		21851	50127	6346	4185
27818	38400	15976	16118		24881	10318	7293	5263		33688	65031	23991	17933		27858	65416	14669	7164
11789	25266	31640	9024		42650	18658	12336	14391		37391	72723	19719	73743		12192	60605	27940	10528
18397	17597	12808	5558		23078	24861	4822	10393		34319	70530	13989	85985		31776	53019	14441	23095
36998	17151	15701	25730		12946	11235	6221	5113		63579	51141	14934	55771		28147	59203	2602	34544
25777	40466	13688	21214		13227	16896	9693	11434		39700	61263	33074	30175		44428	90476	39234	14827
27074	18937	16675	8178		17679	16075	8735	9089		34282	57874	15795	115904		26449	31849	8729	59874
28622	25703	18671	15132		15584	29553	24235	13138		54313	54911	8267	98426		23685	53689	22234	31801
22118	26363	24450	19447		15965	13119	8154	6155		37486	60296	12680	104358		22346	32255	12896	23342
23570	23421	16902	9650		19809	28042	6462	8127		38850	52770	23687	60377		37507	39214	9385	5603
30137	33606	5719	25221		17817	21203	10441	16018		43777	43304	24432	98814		17752	58224	8964	9388
15777	28773	4024	19917		41577	23833	13978	12204		37642	38710	24212	23830		34975	78103	32727	23255
17552	35595	10625	7543		16367	18712	4619	6822		49648	46168	34485	95127		26983	50121	8554	43096
21989	25030	14091	30547		16461	28399		5694		50577	63796	11329	61819		21427	38539	43876	48758
24927	19807	20437	24718		22608	23265		8940		60862	88777	10340	97923		18117	36258	17087	10552
17053	33787	13629	26840		14980	15065		10622		42745	45168	38354	66552		20010	81259	6159	21426
23530	31022	28733	12068		17141	12545		11677		42718	54633	17605			34276	71452	19043	13964
35772	26562	16887	12057		18551	31935		8476		45683	97617	33068			22316		14731	15802
17325	15021	19597	17722			12975		6998		41704	68645	20093			23099		6568	25167
14491	38455	9471				15137		7781		26702	57458	23248			24961			17490
23805	36121	9538				11122		6446		40943	35520	58047			33378			41181
28391	48483	11903				22278				44541	54288	14757			43109			68261
14650	26488	8798				18390				51456	48425				35107			18875
21062	26074	12173				17371				25977	29114				26945			44983
21620	42677	4064				26113				62236	42112				27883			52710
	27651	5734				18917				59473	58829				20803			9653
	17813	9045				25894				35121	62407				35184			42068
	26887	6804				11791				43076	36069				23237			14857
	32716	16096				23007				42231	51307							14398
	31667	13585				12376				45493	52970				33683
	37151	33566				14466				45771	53323				49860
	22429	16619								29907	49130				46535
										42139	68321				16012
										33386	70888				22104
										58321	54344				42034
										30655	47800
										48257
										25843
										42130
										40804
										27390
										33904
										25955
										38956
										42790
										41104
										40698
										33258

## Sheet: Fig. 3B Blot intensity
Fig. 3B Blot intensity of DNA repair proteins
		10,11 weeks						74,75weeks
APE1		CBL		STR				CBL		STR
	age(wks)	WT	HD	WT	HD		age(wks)	WT	HD	WT	HD
	10-11	4440865	4522534	3050994	3909655		74-75	3796667	4895444	2901812	2787818
	10-11	4595262	4753384	3222148	3106659		74-75	4280384	4549392	2395571	2529580
	19-20	8634096	7229751	8032344	8368597	**	74-75	2878574	2634135	1742025	2181306	**
x100,000	10-11	44.41	45.23	30.51	39.1		74-75	37.97	48.95	29.02	27.88
	10-11	45.95	47.53	32.22	31.07		74-75	42.8	45.49	23.96	25.3
	19-20	86.34	72.3	80.32	83.69	**	74-75	28.79	26.34	17.42	21.81	**
XPA		CBL		STR				CBL		STR
	age(wks)	WT	HD	WT	HD		age(wks)	WT	HD	WT	HD
	10-11	676162	1412875	659718	1082820		74-75	1435718	1762562	560833	1181572
	10-11	619718	1742311	575253	809756		74-75	1297402	2854899	618139	972163
x100,000	10-11	6.76	14.13	6.6	10.83		74-75	14.36	17.63	5.61	11.82
	10-11	6.2	17.42	5.75	8.1		74-75	12.97	28.55	6.18	9.72
ERCC1		CBL		STR				CBL		STR
	age(wks)	WT	HD	WT	HD		age(wks)	WT	HD	WT	HD
	10-11	237382	283350	62710	80577		74-75	1555975	1578928	512512	379804
	10-11	189715	317100	60425	84938		74-75	1570320	1430292	354495	334405
	19-20	640591	341562	181612	207241	**	74-75	1295477	1041464	137659	127317	**
x100,000	10-11	2.37	2.83	0.63	0.81		74-75	15.56	15.79	5.13	3.8
	10-11	1.9	3.17	0.6	0.85		74-75	15.7	14.3	3.54	3.34
	19-20	6.41	3.42	1.82	2.07	**	74-75	12.95	10.41	1.38	1.27	**
MRE11		CBL		STR				CBL		STR
	age(wks)	WT	HD	WT	HD		age(wks)	WT	HD	WT	HD
	10-11	236710	383824	161144	209225		74-75	162096	219435	140946	153897
	10-11	238431	317722	183964	219153		74-75	158970	232088	144401	99357
	19-20	237761	189837	237150	233717	**	74-75	442073	294408	122778	289950	**
x100,000	10-11	2.37	3.84	1.61	2.09		74-75	1.62	2.19	1.41	1.54
	10-11	2.38	3.18	1.84	2.19		74-75	1.59	2.32	1.44	0.99
	19-20	2.38	1.9	2.37	2.34	**	74-75	4.42	2.94	1.23	2.9	**
Ku70		CBL		STR				CBL		STR
	age(wks)	WT	HD	WT	HD		age(wks)	WT	HD	WT	HD
	10-11	138830	98925	146948	92692		74-75	125164	85457	86142	79610
	10-11	124038	66682	118537	138724		74-75	111080	201787	68185	193007
	19-20	108209	68721	135173	179173	**	74-75	290099	344672	163330	117273	**
x100,000	10-11	1.39	0.99	1.47	0.93		74-75	1.25	0.85	0.86	0.8
	10-11	1.24	0.67	1.19	1.39		74-75	1.11	2.02	0.68	1.93
	19-20	1.08	0.69	1.35	1.79	**	74-75	2.9	3.45	1.63	1.17	**
Ku80		CBL		STR				CBL		STR
	age(wks)	WT	HD	WT	HD		age(wks)	WT	HD	WT	HD
	10-11	35125	42835	47899	58883		74-75	1072104	1300779	992542	2123913
	10-11	41505	55113	38583	51628		74-75	1117192	1960629	894954	1194283
x100,000	10-11	0.35	0.43	0.48	0.59		74-75	10.72	13.01	9.93	21.24
	10-11	0.42	0.55	0.39	0.52		74-75	11.17	19.61	8.95	11.94

## Sheet: Fig. 3D MS analysis
Fig. 3D. Mass sspectrometry m/z pull down products per DNA repair pathway in NIH3T3 cells
Endogenous, cells overexpressing 23Q, cells overexpressing 82Q
NHEJ
Average
		Ku70	Ku80	DNA-PK	ATM	ATR	Artemis	XLF	XRCC4	LIG4
endogenous		29.0335	32.037	2.00231	0	0	0	0	0	0
23Q		33.5483	43.4154	0	0	0	0	0	0	0
82Q		26.8976	35.8635	2.68976	0	0	0	0	0	0
Stdev
		Ku70	Ku80	DNA-PK	ATM	ATR	Artemis	XLF	XRCC4	LIG4
endogenous		1.45168	1.60185	0.100116	0	0	0	0	0	0
23Q		0.958522	1.24044	0	0	0	0	0	0	0
82Q		1.0759	1.43454	0.10759	0	0	0	0	0	0
HR										RPA1	RPA2
Average												RPA3
		Rad50	Rad51	NBS1	Mre11	ATM	BRCA1	BRCA2	PALB2	RPA S1	RPA S2	RPA S3
endogenous		11.0127	0	0	0	0	0	0	0	15.0174	4.00463	2.00231
23Q		4.93357	0	0	0	0	0	0	0	9.86714	1.97343	1.03584
82Q		3.58635	0	0.896587	0	0	0	0	0	12.5522	3.58635	0.986714
Stdev
		Rad50	Rad51	NBS1	Mre11	ATM	BRCA1	BRCA2	PALB2	RPA S1	RPA S2	RPA S3
endogenous		0.314649	0	0	0	0	0	0	0	0.429067	0.114418	0.057209
23Q		0.234932	0	0	0	0	0	0	0	0.469864	0.0939728	0.0469864
82Q		0.137937	0	0.0344841	0	0	0	0	0	0.482778	0.137937	0.0689683
MMR
Average
		MSH2	MSH3	MSH6	MLH1	PMS2	Exo1	PNPK
endogenous		0	0	0	0	0	1.00116	0
23Q		0	0	0	0	0	0	0
82Q		0	0	0	0	0	0	0
Stdev
		MSH2	MSH3	MSH6	MLH1	PMS2	Exo1	PNPK
endogenous		0	0	0	0	0	0.0476741	0
23Q		0	0	0	0	0	0	0
82Q		0	0	0	0	0	0	0
NER
Average
		ERCC1	XPF	XPA	XPC	XPG	TFIIH	RPA subunit1	RPA subunit2	RPA subunit3	Polδ	Lig3
endogenous		0	0	0	0	0	0	15.0174	4.00463	2.00231	0	3.00347
23Q		0	0	0	0	0	0.986714	9.86714	1.97343	0.986714	0	7.89371
82Q		0	0	0	0	0	0.896587	12.5522	3.58635	1.79317	0	9.86246
Stdev
		ERCC1	XPF	XPA	XPC	XPG	TFIIH	RPA subunit1	RPA subunit2	RPA subunit3	Polδ	Lig3
endogenous		0	0	0	0	0	0	0.429067	0.114418	0.057209	0	0.0858134
23Q		0	0	0	0	0	0.0240662	0.240662	0.0481324	0.0240662	0	0.19253
82Q		0	0	0	0	0	0.032021	0.448294	0.128084	0.064042	0	0.352231
BER
Average
		PARP1	PARG	XRCC1	APE1	PNPK	APTX	Polβ	Lig3	Pole	Lig1
endogenous		14.0162	0	1.00116	0	0	0	0	3.00347	0	0
23Q		21.7077	0	2.96014	0	0	0	0	7.89371	0	0
82Q		22.4147	0	2.68976	0	0	0	0	9.86246	0	0
Stdev
		PARP1	PARG	XRCC1	APE1	PNPK	APTX	Polβ	Lig3	Pole	Lig1
endogenous		0.70081	0	0.0500578	0	0	0	0	0.150174	0	0
23Q		0.834912	0	0.113852	0	0	0	0	0.303604	0	0
82Q		0.476908	0	0.057229	0	0	0	0	0.20984	0	0

## Sheet: Fig. 4C FM-HCR
	Figure 4C. % Reporter Activities in WT and HD cella
	DNA repair pathways		% reporter expression by FM-HCR
			CBL			STR
			WT	HD	HD/WT	WT	HD	HD/WT
	NHEJ (BFP_ScaI digested)		0.937663	0.98752	1.05317	1.73681	0.905461	0.521334
			4.04653	2.95853	0.731127	1.8848	2.60533	1.38229
			0.998963	1.56959	1.57122	1.16052	0.825417	0.711249
			2.37474	1.86356	0.784744	8.37081	7.2022	0.860395
			1.33275	1.9278	1.44648	6.98674	6.85281	0.980831
			3.46	5.75	1.66185
			4.95522	6.72655	1.35747
			9.93866	8.66038	0.871383
			5.26291	2.34706	0.445962
	HR (mCherry PspOMI)		1.19591	2.13942	1.78895	1.91318	1.01323	0.529603
			1.0372	1.5659	1.50974	1.07224	0.893759	0.833548
			0.963846	0.668448	0.693521	1.55464	2.10177	1.35194
			0.709705	1.14924	1.61932
	NER (mPlum_UV800J/m2)		5.95739	3.3494	0.562227	2.71714	1.70904	0.628985
			10.9962	6.8551	0.623405	3.4214	2.45447	0.717387
			14.59	14.81	1.01508	3.93849	4.21009	1.06896
			13.5617	6.83118	0.503713	7.71977	10.0534	1.30229
			17.7625	13.6366	0.767719
			13.34	6.72	0.503748
			13.1611	7.42239	0.563965
			13.6349	6.03188	0.442386
			15.5927	7.44729	0.477613
	MMR (G:G mismatch)		7.73502	7.10564	0.918632	2.55546	2.44037	0.954964
			12.8031	11.1179	0.868376	3.83058	4.80685	1.25486
			22.9882	23.4186	1.01872	4.14226	3.44637	0.832003
			17.9101	15.6896	0.87602
			12.2996	14.2366	1.15748
	BER (THF)		101.978	121.738	1.19377	123.999	91.2825	0.736154
			26.6529	39.5175	1.48267	18.864	22.1551	1.17446
			25.0892	22.0182	0.877597	48.1323	34.0826	0.708102
			36.0978	29.2364	1.09473

## Sheet: Fig. 5B yH2AX in CBL
Figure 5B. gH2AX intensity per cell (CBL glial cells in culture)
Time post irradiation (2Gy)
sample	time	field	cell#	Area	IntensityDen	perArea		sample	time	field	cell#	Area	IntensityDen	perArea		sample	time	field	cell#	Area	IntensityDen	perArea		sample	time	field	cell#	Area	IntensityDen	perArea		sample	time	field	cell#	Area	IntensityDen	perArea		sample	time	field	cell#	Area	IntensityDen	perArea		sample	time
WT-CBL	0	1	1	146.359	37444.3	255.839		WT-CBL	0.5	1	1	193.621	42926.4	221.703		WT-CBL	1	1	1	146.249	73688.1	503.854		WT-CBL	2	1	1	281.085	161884	575.925		WT-CBL	4	1	1	60.527	60276.7	995.864		WT-CBL	6.25	1	1	146.249	73688.1	503.854		WT-CBL	9.5
WT-CBL	0	1	2	120.046	18237.9	151.924		WT-CBL	0.5	1	2	185.636	77880.6	419.534		WT-CBL	1	1	2	160.85	103258	641.952		WT-CBL	2	1	2	127.317	140186	1101.08		WT-CBL	4	1	2	93.096	110636	1188.41		WT-CBL	6.25	1	2	160.85	43257.9	268.933		WT-CBL	9.5
WT-CBL	0	1	3	248.683	44571.2	179.229		WT-CBL	0.5	1	0	424.346	191737	451.842		WT-CBL	1	1	3	134.76	93678.9	695.153		WT-CBL	2	1	3	179.44	191011	1064.49		WT-CBL	4	1	3	81.696	69150.4	846.436		WT-CBL	6.25	1	3	134.76	85678.9	635.789		WT-CBL	9.5
WT-CBL	0	1	4	148.393	13546.9	91.2907		WT-CBL	0.5	1	4	202.182	52797.3	261.138		WT-CBL	1	1	4	176.301	66227.9	375.652		WT-CBL	2	1	4	239.471	197117	823.137		WT-CBL	4	1	4	65.809	260017	3951.09		WT-CBL	6.25	1	4	176.301	66227.9	375.652		WT-CBL	9.5
WT-CBL	0	1	5	189.386	100041	528.239		WT-CBL	0.5	1	5	222.138	86803.5	390.764		WT-CBL	1	1	5	208.265	198237	951.848		WT-CBL	2	1	5	114.481	93488.1	816.626		WT-CBL	4	1	5	94.362	61590.8	652.707		WT-CBL	6.25	1	5	208.265	58236.6	279.627		WT-CBL	9.5
WT-CBL	0	1	6	143.211	20332	141.973		WT-CBL	0.5	1	6	266.641	143177	536.965		WT-CBL	1	1	6	144.587	109775	759.23		WT-CBL	2	1	6	201.7	170775	846.677		WT-CBL	4	1	6	121.885	166494	1365.99		WT-CBL	6.25	1	6	144.587	56774.7	392.668		WT-CBL	9.5
WT-CBL	0	1	7	122.988	18580.2	151.072		WT-CBL	0.5	1	7	272.283	155505	571.117		WT-CBL	1	1	7	180.104	147131	816.92		WT-CBL	2	1	7	120.259	98622	820.08		WT-CBL	4	1	7	70.064	49349.1	704.343		WT-CBL	6.25	1	7	180.104	57130.6	317.209		WT-CBL	9.5
WT-CBL	0	1	8	108.192	24844	229.629		WT-CBL	0.5	1	8	196.863	110479	561.197		WT-CBL	1	1	8	167.671	79803.1	475.951		WT-CBL	2	1	8	114.648	118181	1030.81		WT-CBL	4	1	8	67.518	54343.5	804.874		WT-CBL	6.25	1	8	167.671	77803.1	464.023		WT-CBL	9.5
WT-CBL	0	1	9	117.214	25562.5	218.084		WT-CBL	0.5	1	9	125.817	70532.4	560.595		WT-CBL	1	2	1	162.146	37775.1	232.97		WT-CBL	2	1	9	140.106	131625	939.466		WT-CBL	4	1	9	65.633	63283.1	964.196		WT-CBL	6.25	2	1	162.146	37775.1	232.97		WT-CBL	9.5
WT-CBL	0	1	10	165.896	105117	633.634		WT-CBL	0.5	1	10	155.65	67915.4	436.334		WT-CBL	1	2	2	117.546	40739.4	346.582		WT-CBL	2	1	10	129.813	144243	1111.16		WT-CBL	4	1	10	81.926	61883.6	755.36		WT-CBL	6.25	2	2	117.546	40739.4	346.582		WT-CBL	9.5
WT-CBL	0	2	1	188.588	76657.1	406.479		WT-CBL	0.5	1	11	89.908	28325.9	315.055		WT-CBL	1	2	3	129.484	165636	1279.2		WT-CBL	2	1	11	83.635	108226	1294.03		WT-CBL	4	1	11	317.085	206053	649.836		WT-CBL	6.25	2	3	129.484	55635.6	429.671		WT-CBL	9.5
WT-CBL	0	2	2	272.738	47572.9	174.427		WT-CBL	0.5	2	1	189.629	60403.5	318.536		WT-CBL	1	2	4	173.286	53388.2	308.093		WT-CBL	2	1	12	110.582	68377.9	618.346		WT-CBL	4	1	12	185.972	236865	1273.66		WT-CBL	6.25	2	4	173.286	53388.2	308.093		WT-CBL	9.5
WT-CBL	0	2	3	128.72	17981.5	139.695		WT-CBL	0.5	2	2	304.991	134809	442.01		WT-CBL	1	2	5	189.326	355124	1875.73		WT-CBL	2	1	13	101.683	68599.3	674.639		WT-CBL	4	2	1	61.933	48145.5	777.38		WT-CBL	6.25	2	5	189.326	55124.2	291.16		WT-CBL	9.5
WT-CBL	0	2	4	126.549	11347.6	89.6701		WT-CBL	0.5	2	3	313.264	122267	390.301		WT-CBL	1	2	6	161.661	193117	1194.58		WT-CBL	2	1	14	149.115	71805.5	481.544		WT-CBL	4	2	2	126.456	98058.4	775.435		WT-CBL	6.25	2	6	161.661	53116.8	328.569		WT-CBL	9.5
WT-CBL	0	2	5	126.014	11710.3	92.9286		WT-CBL	0.5	2	4	212.16	69800.4	328.999		WT-CBL	1	2	7	123.111	70189.8	570.134		WT-CBL	2	1	15	123.045	140243	1139.77		WT-CBL	4	2	3	58.682	85670.4	1459.91		WT-CBL	6.25	2	7	123.111	70189.8	570.134		WT-CBL	9.5
WT-CBL	0	2	6	127.207	22375.1	175.895		WT-CBL	0.5	2	5	244.389	114990	470.52		WT-CBL	1	2	8	110.545	89435.8	809.044		WT-CBL	2	1	16	176.222	139395	791.017		WT-CBL	4	2	4	61.953	89763.2	1448.89		WT-CBL	6.25	2	8	110.545	79435.8	718.583		WT-CBL	9.5
WT-CBL	0	2	7	118.856	24787.9	208.554		WT-CBL	0.5	3	1	269.462	149341	554.22		WT-CBL	1	2	9	92.71	91498.8	986.935		WT-CBL	2	2	1	140.471	50994.6	363.026		WT-CBL	4	2	5	49.507	59152.3	1194.83		WT-CBL	6.25	2	9	92.71	91498.8	986.935		WT-CBL	9.5
WT-CBL	0	2	8	142.762	26878.4	188.274		WT-CBL	0.5	3	2	234.573	132992	566.954		WT-CBL	1	2	10	131.402	87442.5	665.458		WT-CBL	2	2	2	177.129	107686	607.951		WT-CBL	4	2	6	75.287	74639.1	991.394		WT-CBL	6.25	2	10	131.402	87442.5	665.458		WT-CBL	9.5
WT-CBL	0	2	9	201.909	31155.4	154.304		WT-CBL	0.5	3	3	161.34	90505.6	560.962		WT-CBL	1	3	1	99.628	77322.6	776.113		WT-CBL	2	2	3	113.145	50783.2	448.833		WT-CBL	4	2	7	54.124	50191.4	927.34		WT-CBL	6.25	3	1	99.628	73322.6	735.964		WT-CBL	9.5
WT-CBL	0	2	10	304.216	83811.9	275.501		WT-CBL	0.5	3	4	140.733	69223.9	491.879		WT-CBL	1	3	2	88.282	57203.8	647.966		WT-CBL	2	2	4	105.356	52564.7	498.924		WT-CBL	4	2	8	61.744	57659.5	933.847		WT-CBL	6.25	3	2	88.282	57203.8	647.966		WT-CBL	9.5
WT-CBL	0	2	11	149.839	12998.7	86.7507		WT-CBL	0.5	3	5	122.779	48120.6	391.929		WT-CBL	1	3	3	128.387	82879.7	645.546		WT-CBL	2	2	5	154.114	105102	681.974		WT-CBL	4	2	9	60.424	74005.1	1224.76		WT-CBL	6.25	3	3	128.387	82879.7	645.546		WT-CBL	9.5
WT-CBL	0	2	12	99.1992	24455.2	246.527		WT-CBL	0.5	4	1	139.768	44364.7	317.416		WT-CBL	1	3	4	110.429	89467.8	810.184		WT-CBL	2	2	6	135.927	111451	819.935		WT-CBL	4	2	10	73.409	61168.3	833.254		WT-CBL	6.25	3	4	110.429	89467.8	810.184		WT-CBL	9.5
WT-CBL	0	3	1	291.713	57366.5	196.654		WT-CBL	0.5	4	2	247.31	97606.3	394.672		WT-CBL	1	3	5	116.386	78203.4	671.932		WT-CBL	2	2	7	107.553	88104.3	819.171		WT-CBL	4	2	11	51.621	83787.1	1623.12		WT-CBL	6.25	3	5	116.386	78203.4	671.932		WT-CBL	9.5
WT-CBL	0	3	2	187.847	17753.6	94.511		WT-CBL	0.5	4	3	309.127	128538	415.81		WT-CBL	1	3	6	95.449	87212.3	913.705		WT-CBL	2	2	8	106.583	72550.3	680.693		WT-CBL	4	2	12	64.436	68586.1	1064.41		WT-CBL	6.25	3	6	95.449	87212.3	913.705		WT-CBL	9.5
WT-CBL	0	3	3	239.345	25986.8	108.575		WT-CBL	0.5	4	4	262.712	96033.9	365.548		WT-CBL	1	3	7	121.589	90821.8	746.957		WT-CBL	2	2	9	104.877	99960.7	953.123		WT-CBL	4	3	1	81.075	70414.2	868.507		WT-CBL	6.25	3	7	121.589	85821.8	705.835		WT-CBL	9.5
WT-CBL	0	3	4	152.003	26023.5	171.203		WT-CBL	0.5	4	5	228.275	92395.3	404.755		WT-CBL	1	3	8	139.464	63021.7	451.885		WT-CBL	2	2	10	183.286	122558	668.669		WT-CBL	4	3	2	142.389	146440	1028.45		WT-CBL	6.25	3	8	139.464	63021.7	451.885		WT-CBL	9.5
WT-CBL	0	3	5	105.988	15201.2	143.425		WT-CBL	0.5	4	6	256.926	132166	514.412		WT-CBL	1	3	9	123.318	81032.8	657.105		WT-CBL	2	2	11	147.432	118855	806.171		WT-CBL	4	3	3	65.527	70740.5	1079.56		WT-CBL	6.25	3	9	123.318	81032.8	657.105		WT-CBL	9.5
WT-CBL	0	3	6	129.74	8998.68	69.3592										WT-CBL	1	3	10	146.468	88825.9	606.452		WT-CBL	2	2	12	145.823	101247	694.316		WT-CBL	4	3	4	68.489	119528	1745.21		WT-CBL	6.25	3	10	146.468	88825.9	606.452		WT-CBL	9.5
WT-CBL	0	4	7	275.896	52621.9	190.731										WT-CBL	1	3	11	123.617	78832.1	637.712		WT-CBL	2	2	13	122.709	88593.9	721.984		WT-CBL	4	3	5	38.024	49532.1	1302.65		WT-CBL	6.25	3	11	123.617	78832.1	637.712		WT-CBL	9.5
WT-CBL	0	4	8	108.198	20860.7	192.801										WT-CBL	1	3	12	285.956	447810	1566.01		WT-CBL	2	2	14	89.322	78271.6	876.285		WT-CBL	4	3	6	34.128	57060.5	1671.96		WT-CBL	6.25	3	12	285.956	57810	202.164		WT-CBL	9.5
WT-CBL	0	4	9	95.8649	13661	142.503										WT-CBL	1	4	1	135.099	78129.1	578.31		WT-CBL	2	2	15	58.725	55819.9	950.531		WT-CBL	4	3	7	44.171	98724.6	2235.05		WT-CBL	6.25	4	1	135.099	78129.1	578.31		WT-CBL	9.5
WT-CBL	0	4	10	125.056	17499.7	139.935										WT-CBL	1	4	2	170.796	158101	925.674		WT-CBL	2	2	16	115.509	122741	1062.61		WT-CBL	4	3	8	38.134	58416.4	1531.87		WT-CBL	6.25	4	2	170.796	58101.4	340.18		WT-CBL	9.5
																WT-CBL	1	4	3	109.122	73324.6	671.951		WT-CBL	2	3	1	117.583	65941	560.804		WT-CBL	4	3	9	71.936	80211.6	1115.04		WT-CBL	6.25	4	3	109.122	73324.6	671.951
																WT-CBL	1	4	4	108.923	110266	1012.33		WT-CBL	2	3	2	91.407	57445.6	628.46		WT-CBL	4	3	10	90.027	84457.3	938.133		WT-CBL	6.25	4	4	108.923	60265.6	553.286
																WT-CBL	1	4	5	178.582	109084	610.836		WT-CBL	2	3	3	137.576	70013.1	508.905		WT-CBL	4	3	11	67.501	138375	2049.98		WT-CBL	6.25	4	5	178.582	69084.3	386.849
																WT-CBL	1	4	6	180.856	108773	601.434		WT-CBL	2	3	4	85.503	78243.6	915.097		WT-CBL	4	3	12	61.394	116819	1902.77		WT-CBL	6.25	4	6	180.856	58773	324.971
																WT-CBL	1	4	7	90.749	109669	1208.49		WT-CBL	2	3	5	161.91	78984.6	487.83		WT-CBL	4	3	13	64.799	54897.5	847.196		WT-CBL	6.25	4	7	90.749	69669.2	767.713
																WT-CBL	1	4	8	114.867	150866	1313.4		WT-CBL	2	3	6	130.202	105107	807.263		WT-CBL	4	3	14	83.997	96760.4	1151.95		WT-CBL	6.25	4	8	114.867	50866	442.826
																WT-CBL	1	4	9	43.848	59350	1353.54		WT-CBL	2	3	7	120.216	98637	820.498		WT-CBL	4	3	15	101.839	65620.7	644.357		WT-CBL	6.25	4	9	43.848	59350	1353.54
																WT-CBL	1	4	10	147.632	105363	713.687		WT-CBL	2	3	8	70.826	48552.1	685.513		WT-CBL	4	3	16	80.363	50199	624.653
																WT-CBL	1	4	11	114.97	85425.7	743.026		WT-CBL	2	3	9	117.237	81357.3	693.956		WT-CBL	4	3	17	73.977	69298.6	936.759
																WT-CBL	1	4	12	127.347	84134.5	660.671		WT-CBL	2	3	10	110.655	128547	1161.69		WT-CBL	4	3	18	77.262	66859	865.355
																WT-CBL	1	5	1	167.668	97254.7	580.044		WT-CBL	2	3	11	120.768	108649	899.652		WT-CBL	4	4	1	49.207	49355.8	1003.02
																WT-CBL	1	5	2	208.106	202179	971.521		WT-CBL	2	3	12	99.897	80755.1	808.383		WT-CBL	4	4	2	59.49	62922.1	1057.69
																WT-CBL	1	5	3	121.024	92345.4	763.034		WT-CBL	2	3	13	99.631	76502.3	767.857		WT-CBL	4	4	3	51.501	90817.3	1763.41
																WT-CBL	1	5	4	127.756	106101	830.494		WT-CBL	2	4	1	186.879	90989.8	486.891		WT-CBL	4	4	4	46.252	57608.1	1245.53
																WT-CBL	1	5	5	111.696	81604.1	730.591		WT-CBL	2	4	2	119.345	50286.4	421.354		WT-CBL	4	4	5	57.605	72765.5	1263.18
																WT-CBL	1	5	6	154.174	107727	698.735		WT-CBL	2	4	3	188.502	127709	677.494		WT-CBL	4	4	6	43.792	33325.1	760.985
																WT-CBL	1	5	7	144.856	113651	784.576		WT-CBL	2	4	4	88.734	56513.1	636.883		WT-CBL	4	4	7	54.004	81281.8	1505.11
																WT-CBL	1	5	8	128.008	72763.8	568.431		WT-CBL	2	4	5	81.623	65316.5	800.221		WT-CBL	4	4	8	55.254	54676.2	989.542
																WT-CBL	1	5	9	138.384	161898	1169.92		WT-CBL	2	4	6	87.753	100907	1149.9		WT-CBL	4	4	9	60.999	84736.7	1389.15
																WT-CBL	1	5	10	107.211	145051	1352.95		WT-CBL	2	4	7	85.33	89074.1	1043.88		WT-CBL	4	4	10	46.628	77556.5	1663.3
																WT-CBL	1	5	11	105.894	127274	1201.9		WT-CBL	2	4	8	143.776	82744.2	575.508		WT-CBL	4	4	11	89.771	197300	2197.81
																WT-CBL	1	5	12	217.949	145702	668.514		WT-CBL	2	4	9	115.03	97759.3	849.859		WT-CBL	4	4	12	45.052	79574.8	1766.29
																WT-CBL	1	5	13	171.149	246747	1441.71		WT-CBL	2	4	10	119.205	80592.4	676.082		WT-CBL	4	4	13	67.342	92014	1366.37
																WT-CBL	1	5	14	110.316	51677.2	468.447		WT-CBL	2	4	11	117.663	92239.1	783.926		WT-CBL	4	4	14	69.22	97746.4	1412.11
																WT-CBL	1	5	15	111.792	128091	1145.8		WT-CBL	2	4	12	104.169	89025.2	854.622
																WT-CBL	1	5	16	135.927	107606	791.646		WT-CBL	2	5	1	162.901	164652	1010.75
																WT-CBL	1	5	17	125.415	166140	1324.72		WT-CBL	2	5	2	154.267	121843	789.817
																WT-CBL	1	5	18	194.858	247911	1272.27		WT-CBL	2	5	3	105.831	81166.4	766.944
																WT-CBL	1	6	1	221.224	271248	1226.12		WT-CBL	2	5	4	83.694	135131	1614.58
																WT-CBL	1	6	2	85.672	103608	1209.36		WT-CBL	2	5	5	202.324	120127	593.733
																WT-CBL	1	6	3	78.099	100440	1286.07		WT-CBL	2	5	6	131.263	138942	1058.5
																WT-CBL	1	6	4	123.171	139693	1134.14		WT-CBL	2	5	7	87.481	60607.9	692.812
																WT-CBL	1	6	5	130.89	131713	1006.28		WT-CBL	2	5	8	103.913	113472	1091.99
																WT-CBL	1	6	6	130.847	157087	1200.54		WT-CBL	2	5	9	183.14	94910.6	518.241
																WT-CBL	1	6	7	157.685	162950	1033.39		WT-CBL	2	5	10	187.352	128732	687.115
																								WT-CBL	2	5	11	97.986	49965.8	509.928
																								WT-CBL	2	5	12	115.106	76086.9	661.016
																								WT-CBL	2	5	13	132.712	94846.6	714.68
																								WT-CBL	2	5	14	104.488	46449.9	444.547
																								WT-CBL	2	5	15	120.545	109779	910.692
																								WT-CBL	2	5	16	108.202	72951.1	674.212
																								WT-CBL	2	5	17	97.271	72927.7	749.737
																								WT-CBL	2	5	18	107.118	52317.5	488.41
																								WT-CBL	2	5	19	227.919	133179	584.326
[truncated: 82 more columns]

## Sheet: Fig. 5C yH2AX in STR 
Radiation damage: Fig. 5C. gH2AX intensity per cell (STR glial cells in culture)
Time post irradiation (2Gy)
sample	time	field	cell#	Area	IntensityDen	perArea		sample	time	field	cell#	Area	IntensityDen	perArea		sample	time	field	cell#	Area	IntensityDen	perArea		sample	time	field	cell#	Area	IntensityDen	perArea		sample	time	field	cell#	Area	IntensityDen	perArea		sample	time	field	cell#	Area	IntensityDen	perArea		sample	time
WT-STR	0	1	1	106.493	24021.9	225.572		WT-STR	0.5	1	1	90.6722	20841.2	229.852		WT-STR	1	1	1	142.479	61589.6	432.271		WT-STR	2	1	1	66.408	78507.5	1182.2		WT-STR	4	1	1	204.824	31322	494.678		WT-STR	6.25	1	1	72.927	48419.1	663.939		WT-STR	9.5
WT-STR	0	1	2	209.292	38700.8	184.913		WT-STR	0.5	1	2	91.3238	24407.5	267.264		WT-STR	1	1	2	151.508	81125.5	535.453		WT-STR	2	1	2	65.676	76211.3	1160.41		WT-STR	4	1	2	63.589	31638	340.279		WT-STR	6.25	1	2	70.36	41583.7	591.014		WT-STR	9.5
WT-STR	0	1	3	117.058	39268.9	335.465		WT-STR	0.5	1	3	66.7833	31230.4	467.638		WT-STR	1	1	3	124.767	73542.3	589.437		WT-STR	2	1	3	73.369	74685.9	1017.95		WT-STR	4	1	3	85.965	38081.8	326.666		WT-STR	6.25	1	3	75.53	37402.8	495.204		WT-STR	9.5
WT-STR	0	1	4	127.187	20678.2	162.581		WT-STR	0.5	1	4	86.3106	37601.4	435.652		WT-STR	1	1	4	168.546	104435	619.626		WT-STR	2	1	4	83.555	64463.6	771.511		WT-STR	4	1	4	98.581	49267.9	296.891		WT-STR	6.25	1	4	72.089	39992.7	554.768		WT-STR	9.5
WT-STR	0	1	5	98.617	18162.3	184.17		WT-STR	0.5	1	5	60.3008	22914.3	380		WT-STR	1	1	5	146.159	105776	723.707		WT-STR	2	1	5	105.246	73297.4	696.439		WT-STR	4	1	5	60.314	30428.8	338.707		WT-STR	6.25	1	5	104.834	42036.5	400.981		WT-STR	9.5
WT-STR	0	1	6	91.919	14884.1	161.926		WT-STR	0.5	1	6	63.1198	39238.1	621.644		WT-STR	1	1	6	126.476	56915.4	450.011		WT-STR	2	1	6	109.711	76727.6	699.361		WT-STR	4	1	6	77.258	37523.9	356.259		WT-STR	6.25	1	6	64.812	40696.6	627.918		WT-STR	9.5
WT-STR	0	1	7	124.212	19487.3	156.887		WT-STR	0.5	1	7	66.2015	35492.9	536.135		WT-STR	1	1	7	165.082	56514.2	342.341		WT-STR	2	1	7	86.949	77382.9	889.98		WT-STR	4	1	7	76.028	31803.9	286.788		WT-STR	6.25	1	7	138.407	32452.7	234.473		WT-STR	9.5
WT-STR	0	1	8	106.254	21092.6	198.511		WT-STR	0.5	1	8	60.8892	35460.7	582.381		WT-STR	1	1	8	112.939	19285.6	170.761		WT-STR	2	1	8	103.036	77775.7	754.841		WT-STR	4	1	8	83.216	34987.2	420.439		WT-STR	6.25	1	8	99.286	47880.5	482.249		WT-STR	9.5
WT-STR	0	1	9	115.386	13956.3	120.953		WT-STR	0.5	1	9	52.2657	30412.7	581.885		WT-STR	1	1	9	45.4774	15776.9	346.918		WT-STR	2	1	9	188.967	62255.4	329.451		WT-STR	4	1	9	82.401	38955.9	594.117		WT-STR	6.25	1	9	87.338	36029.1	412.525		WT-STR	9.5
WT-STR	0	1	10	103.88	19298.1	185.773		WT-STR	0.5	1	10	91.3637	42368.3	463.732		WT-STR	1	1	10	165.098	211456	1280.79		WT-STR	2	1	10	114.897	65871.5	573.309		WT-STR	4	1	10	77.109	36088.3	468.017		WT-STR	6.25	1	10	148.845	34138.9	229.359		WT-STR	9.5
WT-STR	0	1	11	89.426	28013.7	313.261		WT-STR	0.5	1	11	60.437	48443	801.545		WT-STR	1	1	11	100.642	75141.2	746.619		WT-STR	2	1	11	94.9925	77579.3	816.689		WT-STR	4	1	11	34.427	47662.7	513.047		WT-STR	6.25	1	11	79.309	57085	719.78		WT-STR	9.5
WT-STR	0	1	12	89.841	22506.9	250.52		WT-STR	0.5	1	12	53.1301	29403.7	553.428		WT-STR	1	1	12	127.121	110311	867.765		WT-STR	2	1	12	146.002	70015.6	479.554		WT-STR	4	2	1	80.666	42712.9	777.439		WT-STR	6.25	2	1	54.875	40280.3	734.037		WT-STR	9.5
WT-STR	0	1	13	107.214	27381.5	255.391		WT-STR	0.5	1	13	86.2973	39494.8	457.66		WT-STR	1	1	13	79.2264	77189.4	974.29		WT-STR	2	2	1	81.497	56385.1	691.868		WT-STR	4	2	2	67.598	37381.9	553.003		WT-STR	6.25	2	2	76.464	35946.1	470.105		WT-STR	9.5
WT-STR	0	1	14	137.559	37563.6	273.073		WT-STR	0.5	1	14	107.746	79351.1	736.464		WT-STR	1	1	14	96.9719	59195.7	610.442		WT-STR	2	2	2	98.375	56072.1	569.984		WT-STR	4	2	3	79.15	52946.3	668.936		WT-STR	6.25	2	3	66.966	32266.6	481.835		WT-STR	9.5
WT-STR	0	1	15	71.118	16835.4	236.725		WT-STR	0.5	1	15	106.001	40985.5	386.652		WT-STR	1	1	15	114.538	71018.7	620.046		WT-STR	2	2	3	97.141	69143.6	711.786		WT-STR	4	2	4	88.378	42074.2	476.071		WT-STR	6.25	2	4	75.35	47998.3	637.005		WT-STR	9.5
WT-STR	0	2	1	99.452	19783.6	198.926		WT-STR	0.5	1	16	70.0445	46933.7	670.055		WT-STR	1	1	16	100.629	64130.2	637.296		WT-STR	2	2	4	99.967	62018.9	620.394		WT-STR	4	2	5	88.442	36765.9	415.707		WT-STR	6.25	2	5	63.948	34033.9	532.212		WT-STR	9.5
WT-STR	0	2	2	116.453	23468.9	201.531		WT-STR	0.5	1	17	70.4634	85560.7	1214.26		WT-STR	1	1	17	121.094	78979.7	652.221		WT-STR	2	2	5	73.206	51439.2	702.663		WT-STR	4	2	6	68.017	30246	444.683		WT-STR	6.25	2	6	89.961	44377.1	493.292		WT-STR	9.5
WT-STR	0	2	3	113.208	20510	181.171		WT-STR	0.5	1	18	132.25	112593	851.363		WT-STR	1	1	18	163.961	118307	721.553		WT-STR	2	2	6	105.609	57209.3	541.709		WT-STR	4	2	7	125.704	57463.1	457.13		WT-STR	6.25	2	7	49.5	45804.4	925.341		WT-STR	9.5
WT-STR	0	2	4	106.529	18148.9	170.366		WT-STR	0.5	2	1	71.9128	42133.2	585.893		WT-STR	1	1	19	155.979	84517.6	541.851		WT-STR	2	2	7	121.788	73189.2	600.956		WT-STR	4	2	8	77.461	45094.9	582.163		WT-STR	6.25	2	8	65.656	48402.8	737.218		WT-STR	9.5
WT-STR	0	2	5	146.359	37444.3	255.839		WT-STR	0.5	2	2	58.4258	60531.8	1036.05		WT-STR	1	1	20	174.529	89200.6	511.092		WT-STR	2	2	8	109.541	68361.4	624.071		WT-STR	4	2	9	69.446	50961.5	733.83		WT-STR	6.25	2	9	56.036	28157	502.481		WT-STR	9.5
WT-STR	0	2	6	120.046	18237.9	151.924		WT-STR	0.5	2	3	110.821	61669	556.473		WT-STR	1	1	21	149.843	88459	590.346		WT-STR	2	2	9	108.065	75546.8	699.086		WT-STR	4	2	10	73.289	39885.5	407.777		WT-STR	6.25	2	10	77.122	48885	633.865		WT-STR	9.5
WT-STR	0	2	7	248.683	44571.2	179.229		WT-STR	0.5	2	4	76.9957	53914.3	700.225		WT-STR	1	1	22	148.194	110804	747.696		WT-STR	2	2	10	102.504	81268.5	792.832		WT-STR	4	2	11	70.327	51581.8	733.456		WT-STR	6.25	3	1	72.939	42468.5	582.247		WT-STR	9.5
WT-STR	0	2	8	148.393	13546.9	91.2907		WT-STR	0.5	2	5	68.4621	57458.1	839.269		WT-STR	1	1	23	121.762	110291	905.792		WT-STR	2	2	11	95.313	87569.7	918.759		WT-STR	4	3	1	134.207	31480	733.456		WT-STR	6.25	3	2	72.6597	39659.7	545.829		WT-STR	9.5
WT-STR	0	2	9	189.386	100041	528.239		WT-STR	0.5	2	6	80.7224	59619.5	738.575		WT-STR	1	1	24	96.3801	84309.7	874.762		WT-STR	2	3	1	198.468	66032.3	332.71		WT-STR	4	3	2	74.777	34859.9	733.456		WT-STR	6.25	3	3	84.151	39810.6	473.086		WT-STR	9.5
WT-STR	0	2	10	143.211	20332	141.973		WT-STR	0.5	2	7	121.915	70391.9	577.387		WT-STR	1	2	1	49.6528	20436.6	411.59		WT-STR	2	3	2	86.783	69661	802.703		WT-STR	4	3	3	92.273	43674.8	733.456		WT-STR	6.25	3	4	80.5783	40908.6	507.687		WT-STR	9.5
WT-STR	0	2	11	122.988	18580.2	151.072		WT-STR	0.5	2	8	104.242	74051.6	710.38		WT-STR	1	2	2	214.036	95129.6	444.456		WT-STR	2	3	3	91.114	76937.7	844.411		WT-STR	4	3	4	79.4475	39848.3	733.456		WT-STR	6.25	3	5	102.684	38395.3	373.915		WT-STR	9.5
WT-STR	0	3	1	108.192	24844	229.629		WT-STR	0.5	2	9	74.4858	116377	1562.4		WT-STR	1	2	3	152.725	58858	385.386		WT-STR	2	3	4	66.042	77359.4	1171.37		WT-STR	4	3	5	68.786	33976.3	733.456		WT-STR	6.25	3	6	100.835	40343.3	400.092		WT-STR	9.5
WT-STR	0	3	2	117.214	25562.5	218.084		WT-STR	0.5	2	10	103.298	84113.5	814.279		WT-STR	1	2	4	142.18	74153.8	521.549		WT-STR	2	3	5	69.5225	75448.6	1085.24		WT-STR	4	3	6	76.643	34663.9	733.456		WT-STR	6.25	3	7	108.344	38787.5	358.004		WT-STR	9.5
WT-STR	0	3	3	165.896	105117	633.634		WT-STR	0.5	2	11	68.7945	63887.3	928.668		WT-STR	1	2	5	147.306	98812.3	670.795		WT-STR	2	3	6	78.462	79574.7	1014.18		WT-STR	4	3	7	79.622	33395.6	733.456		WT-STR	6.25	3	8	111.823	39349.5	351.891		WT-STR	9.5
WT-STR	0	3	4	188.588	76657.1	406.479		WT-STR	0.5	2	12	50.085	56833.7	1134.75		WT-STR	1	2	6	122.686	73015.1	595.139		WT-STR	2	3	7	94.4005	48880.5	517.799		WT-STR	4	3	8	82.8085	36971.5	733.456		WT-STR	6.25	3	9	105.164	42417.7	403.348		WT-STR	9.5
WT-STR	0	3	5	272.738	47572.9	174.427		WT-STR	0.5	2	13	80.37	78254.9	973.683		WT-STR	1	2	7	99.1693	44553.5	449.267		WT-STR	2	3	8	107.478	55012.5	511.847		WT-STR	4	3	9	79.755	37522.1	733.456		WT-STR	6.25	3	10	94.343	43834.7	464.632		WT-STR	9.5
WT-STR	0	3	6	128.72	17981.5	139.695		WT-STR	0.5	3	1	56.4777	140434	2486.54		WT-STR	1	2	8	128.809	95504.9	741.444		WT-STR	2	3	9	98.33	62055.2	631.092		WT-STR	4	3	10	55.768	41875.5	733.456		WT-STR	6.25	3	11	70.216	44437.1	632.863		WT-STR	9.5
WT-STR	0	3	7	126.549	11347.6	89.6701		WT-STR	0.5	3	2	68.2161	27205	398.806		WT-STR	1	2	9	114.438	85763	749.427		WT-STR	2	3	10	94.9925	72579.3	764.053		WT-STR	4	3	11	57.5465	45187.8	733.456		WT-STR	6.25	3	12	66.1017	36164.3	547.101		WT-STR	9.5
WT-STR	0	3	8	126.014	11710.3	92.9286		WT-STR	0.5	3	3	50.547	29473.9	583.098		WT-STR	1	2	10	164.108	93450.3	569.445		WT-STR	2	3	11	146.002	60015.6	411.061		WT-STR	4	3	12	74.132	40047.4	733.456		WT-STR	6.25	3	13	72.9267	38737	531.177		WT-STR	9.5
WT-STR	0	3	9	127.207	22375.1	175.895		WT-STR	0.5	3	4	91.8723	37237.7	405.32		WT-STR	1	2	11	138.839	78378	564.524		WT-STR	2	3	12	151.932	64063.4	421.659		WT-STR	4	3	13	73.374	45164.1	733.456		WT-STR	6.25	4	1	68.7547	38099.6	554.138		WT-STR	9.5
WT-STR	0	3	10	118.856	24787.9	208.554		WT-STR	0.5	3	5	109.139	92259.3	845.337		WT-STR	1	2	12	114.98	43281.9	376.43		WT-STR	2	3	13	104.945	54225.4	516.704		WT-STR	4	3	14	83.764	47510.3	733.456		WT-STR	6.25	4	2	76.4197	42136.4	551.382		WT-STR	9.5
WT-STR	0	3	11	142.762	26878.4	188.274		WT-STR	0.5	3	6	69.8517	78374.3	1122.01		WT-STR	1	2	13	160.537	53669.3	334.31		WT-STR	2	3	14	120.497	66297.4	550.2		WT-STR	4	4	1	88.41	39420.1	733.456		WT-STR	6.25	4	3	67.803	41405.1	610.668		WT-STR	9.5
WT-STR	0	3	12	201.909	31155.4	154.304		WT-STR	0.5	3	7	75.3136	53557.2	711.122		WT-STR	1	2	14	140.953	61041.7	433.063		WT-STR	2	4	1	113.749	63200.4	555.611		WT-STR	4	4	2	78.2295	33506	733.456		WT-STR	6.25	4	4	68.3723	46194.7	675.635		WT-STR	9.5
WT-STR	0	4	1	304.216	83811.9	275.501		WT-STR	0.5	3	8	95.5956	48502.1	507.367		WT-STR	1	2	15	181.717	129791	714.247		WT-STR	2	4	2	89.936	71728.6	797.552		WT-STR	4	4	3	96.8605	43854.5	733.456		WT-STR	6.25	4	5	57.064	40788.1	714.777		WT-STR	9.5
WT-STR	0	4	2	149.839	12998.7	86.7507		WT-STR	0.5	3	9	79.2364	28873.5	364.397		WT-STR	1	2	16	157.243	65402.2	415.932		WT-STR	2	4	3	97.758	48107.9	492.112		WT-STR	4	4	4	101.582	51279	733.456		WT-STR	6.25	4	6	66.2713	41814.9	630.965		WT-STR	9.5
WT-STR	0	4	3	99.1992	24455.2	246.527		WT-STR	0.5	3	10	78.6878	41647.8	529.279		WT-STR	1	2	17	249.594	214543	859.57		WT-STR	2	4	4	98.554	45581.3	462.5		WT-STR	4	4	5	73.4535	48028.2	733.456		WT-STR	6.25	4	7	68.699	39836.8	579.875		WT-STR	9.5
WT-STR	0	4	4	291.713	57366.5	196.654		WT-STR	0.5	3	11	138.021	96803.5	701.367		WT-STR	1	2	18	111.719	76223.4	682.279		WT-STR	2	4	5	86.5865	46729	539.68		WT-STR	4	4	6	71.3675	45423.5	733.456		WT-STR	6.25	4	8	74.2402	43671.1	588.24		WT-STR	9.5
WT-STR	0	4	5	187.847	17753.6	94.511		WT-STR	0.5	4	1	46.8703	46136.3	984.339		WT-STR	1	2	19	88.6377	54265.4	612.215		WT-STR	2	4	6	89.4075	54324.2	607.603		WT-STR	4	4	7	71.808	45733.6	733.456		WT-STR	6.25	4	9	76.5832	40646.3	530.747		WT-STR	9.5
WT-STR	0	4	6	239.345	25986.8	108.575		WT-STR	0.5	4	2	67.5279	58503.8	866.365		WT-STR	1	4	1	107.856	53609.6	497.049		WT-STR	2	4	7	113.698	45199.2	397.536		WT-STR	4	4	8	102.267	41530.9	733.456		WT-STR	6.25	4	10	79.1297	40126.3	507.096		WT-STR	9.5
WT-STR	0	4	7	152.003	26023.5	171.203		WT-STR	0.5	4	3	66.7434	51173.2	766.715		WT-STR	1	4	2	132.007	61933.6	469.167		WT-STR	2	4	8	115.665	50775.3	438.988		WT-STR	4	4	9	104.492	33170	733.456		WT-STR	6.25	4	11	89.1379	39704.8	445.431		WT-STR	9.5
WT-STR	0	4	8	105.988	15201.2	143.425		WT-STR	0.5	4	4	67.4149	39413.6	584.643		WT-STR	1	4	3	123.195	62998.7	511.376		WT-STR	2	4	9	108.803	71954.1	661.324		WT-STR	4	4	10	83.525	39267.4	733.456		WT-STR	6.25	4	12	94.6992	39882.4	421.148		WT-STR	9.5
WT-STR	0	4	9	129.74	8998.68	69.3592		WT-STR	0.5	4	5	63.3658	33771.4	532.959		WT-STR	1	4	4	117.32	83225.6	709.387		WT-STR	2	4	10	105.285	78407.6	744.721		WT-STR	4	4	11	85.8603	41761.6	733.456		WT-STR	6.25	5	1	103.954	39175.3	376.851		WT-STR	9.5
WT-STR	0	4	10	275.896	52621.9	190.731		WT-STR	0.5	4	6	329.744	193279	586.149		WT-STR	1	4	5	108.81	82240.2	755.815		WT-STR	2	4	11	98.9085	84419.1	853.507		WT-STR	4	4	12	74.1167	36912.3	733.456		WT-STR	6.25	5	2	107.001	39493.4	369.096		WT-STR	9.5
WT-STR	0	4	11	108.198	20860.7	192.801		WT-STR	0.5	4	7	287.754	343111	1192.38		WT-STR	1	4	6	133.317	229132	1718.7		WT-STR	2	4	12	146.891	61801	420.728		WT-STR	4	5	1	72.7145	34320.1	733.456		WT-STR	6.25	5	3	108.444	40184.9	370.56		WT-STR	9.5
WT-STR	0	5	1	95.8649	13661	142.503		WT-STR	0.5	4	8	162.139	48536	299.347		WT-STR	1	4	7	113.381	53909.9	475.476		WT-STR	2	4	13	142.625	62846.6	440.641		WT-STR	4	5	2	78.1325	34029.7	733.456		WT-STR	6.25	5	4	103.777	41867.3	403.437		WT-STR	9.5
WT-STR	0	5	2	125.056	17499.7	139.935		WT-STR	0.5	4	9	519.523	220521	424.468		WT-STR	1	4	8	118.358	163008	1377.25		WT-STR	2	5	1	88.9485	53299.3	599.216		WT-STR	4	5	3	81.2152	35183.6	733.456		WT-STR	6.25	5	5	89.9077	43563.2	484.533		WT-STR	9.5
WT-STR	0	5	3	129.574	88464	682.73		WT-STR	0.5	4	10	301.564	254234	843.052		WT-STR	1	4	9	132.43	132009	996.823		WT-STR	2	5	2	78.578	57148.5	727.284		WT-STR	4	5	4	81.2817	37246.8	733.456		WT-STR	6.25	5	6	76.8869	41478.7	539.477		WT-STR	9.5
WT-STR	0	5	4	189.423	39792.1	210.07		WT-STR	0.5	5	1	161.032	63846.4	396.481		WT-STR	1	4	10	99.2158	84777.7	854.477		WT-STR	2	5	3	67.7823	56404	832.135		WT-STR	4	5	5	67.7615	39698.8	733.456		WT-STR	6.25	5	7	69.7481	39779.5	570.331		WT-STR	9.5
WT-STR	0	5	5	163.975	34508.9	210.453		WT-STR	0.5	5	2	138.274	114713	829.607		WT-STR	1	4	11	112.367	41586.4	370.094		WT-STR	2	5	4	73.9923	42511.7	574.542		WT-STR	4	5	6	56.6572	43531.6	733.456										WT-STR	9.5
WT-STR	0	5	6	146.98	39800.3	270.787		WT-STR	0.5	5	3	151.332	60656.5	400.817		WT-STR	1	4	12	129.009	66588.4	516.154		WT-STR	2	5	5	86.4313	49227.6	569.558		WT-STR	4	5	7	65.8392	42617.6	733.456										WT-STR	9.5
WT-STR	0	5	7	173.705	45533.5	262.131		WT-STR	0.5	5	4	99.761	111249	1115.16		WT-STR	1	4	13	122.224	36098.3	295.346		WT-STR	2	5	6	100.939	51946.5	514.63		WT-STR	4	5	8	73.753	42605.8	733.456
WT-STR	0	5	8	136.791	29173	213.267		WT-STR	0.5	5	5	54.2105	66121.4	1219.72		WT-STR	1	4	14	183.927	164318	893.385		WT-STR	2	5	7	102.904	58533.9	568.819		WT-STR	4	5	9	78.569	46337.2	733.456
WT-STR	0	5	9	203.481	131173	644.642		WT-STR	0.5	5	6	88.4748	49158.8	555.625		WT-STR	1	4	15	197.817	128234	648.249		WT-STR	2	5	8	96.6612	52317.3	541.244		WT-STR	4	5	10	86.087	43465.2	733.456
WT-STR	0	5	10	200.995	37368.8	185.919		WT-STR	0.5	5	7	38.9583	47511.6	1219.55		WT-STR	1	4	16	124.747	41713	334.381
WT-STR	0	5	11	132.875	19204.6	144.531		WT-STR	0.5	5	8	65.4336	54946.6	839.731		WT-STR	1	4	17	123.168	60916.2	494.579
								WT-STR	0.5	5	9	92.843	86889.1	935.871		WT-STR	1	5	1	183.951	72347.1	393.296
								WT-STR	0.5	5	10	55.7297	64213.5	1152.23		WT-STR	1	5	2	331.895	148123	446.294
								WT-STR	0.5	5	11	68.0299	51852.9	762.207		WT-STR	1	5	3	232.417	208251	896.026
								WT-STR	0.5	5	12	82.9663	61001.3	735.253		WT-STR	1	5	4	182.312	79620.6	436.728
								WT-STR	0.5	5	13	88.8504	59856.6	673.678		WT-STR	1	5	5	156.079	60503.5	387.646
								WT-STR	0.5	5	14	60.3672	48708.3	806.866		WT-STR	1	5	6	261.641	170864	653.048
								WT-STR	0.5	5	15	73.9706	51286.3	693.334		WT-STR	1	5	7	139.597	52436.3	375.626
								WT-STR	0.5	6	16	70.9288	46977	662.312		WT-STR	1	5	8	116.655	101635	871.245
																WT-STR	1	5	9	128.327	130352	1015.77
																WT-STR	1	5	10	102.75	112586	1095.73
																WT-STR	1	5	11	121.107	92191.2	761.238
																WT-STR	1	5	12	195.36	181356	928.316
																WT-STR	1	5	13	195.676	157181	803.275
																WT-STR	1	5	14	104.01	77787.7	747.889
																WT-STR	1	5	15	118.597	89644.8	755.878
																WT-STR	1	5	16	134.305	46489.6	346.151
[truncated: 145 more columns]

## Sheet: Fig. 5F. Neurons in mice
Fig. 5F. Radiation damage in mice: gH2AX intensity post irradiation
Time post irradiation (5Gy)
3 animals per time point
marker	yH2AX	yH2AX	yH2AX	yH2AX	yH2AX	yH2AX	yH2AX	yH2AX	yH2AX	yH2AX	yH2AX	yH2AX		yH2AX	yH2AX	yH2AX	yH2AX	yH2AX	yH2AX	yH2AX	yH2AX	yH2AX	yH2AX	yH2AX	yH2AX
region	STR	STR	STR	STR	STR	STR	STR	STR	STR	STR	STR	STR		STR	STR	STR	STR	STR	STR	STR	STR	STR	STR	STR	STR
cell type	Neurons	Neurons	Neurons	Neurons	Neurons	Neurons	Neurons	Neurons	Neurons	Neurons	Neurons	Neurons		Neurons	Neurons	Neurons	Neurons	Neurons	Neurons	Neurons	Neurons	Neurons	Neurons	Neurons	Neurons
genotype	WT	WT	WT	WT	WT	WT	WT	WT	WT	WT	WT	WT		HD	HD	HD	HD	HD	HD	HD	HD	HD	HD	HD	HD
animal	1	2	3	1	2	3	1	2	3	1	2	3		1	2	3	1	2	3	1	2	3	1	2	3
time	0hr_WT_1	0hr_WT_2	0hr_WT_3	1hr_WT_1	1hr_WT_2	1hr_WT_3	2hr_WT_1	2hr_WT_2	2hr_WT_3	4hr_WT_1	4hr_WT_2	4hr_WT_3		0hr_HD_1	0hr_HD_2	0hr_HD_3	1hr_HD_1	1hr_HD_2	1hr_HD_3	2hr_HD_1	2hr_HD_2	2hr_HD_3	4hr_HD_1	4hr_HD_2	4hr_HD_3
Intensity/cell	175	156	252	349	250	556	517	453	222	385	376	861		206	659	1575	571	271	749	1536	2800	2259	1329	2267	2273
	151	187	279	346	242	355	577	568	532	535	870	644		424	473	656	669	410	214	2155	2375	3449	456	2116	1496
	166	205	196	501	481	627	647	197	760	452	521	508		578	537	256	407	569	665	1676	2308	2128	1342	2073	2968
	185	258	159	614	229	219	1080	1015	618	367	638	634		204	222	610	419	294	913	1400	1318	1394	726	1138	877
	177	165	258	345	469	570	845	1053	1193	363	543	1271		956	1436	688	266	347	251	3035	2078.75	2408	765	1752	1528
	175	342	163	301	388	285	1199	617	857	543	1237	510		671	184	1366	939	222	622	2990	1239	3060	1018	1409	1348
	155	203	230	424	401	383	952	759	288	700	514	696		752	625	639	404	424	685	2078	1656	2044	2314	1568	1400
	158	275	183	313	507	569	840	1207	494	503	516	228		487	1112	559	360	235	324	1314	1670	1619	2326	972	2021
	365	234	165	574	756	408	854	839	624	1178	1005	528		1053	744	901	575	265	370	1252	2832	3170	1587	1017	958
	236	162	146	520	327	310	590	430	525	419	437	395		242	648	470	243	704	431	3434	2966	2016	1475	768	974
	291	163	337	292	353	484	712	288	614	245	449	542		925	344	318	394	670	356	2778	1500	2269	1372	978	1358
	163	152	315	243	353	412	208	615	742	692	564	535		936	816	568	904	937	251	3050	2092	1239	374	1567	1904
	200	307	182	806	582	441	943	561	458	547	340	288		510	272	1419	350	591	291	715	2585	2328	1889	2236	1374
	258	141	302	340	591	378	1035	1194	448	369	589	353		400	568	944	644	226	282	2317	3441	992	1302	2045	1590
	147	169	180	570	410	372	1297	781	1054	720	525	416		514	774	286	634	249	377	2849	2651	1027	445	1773	2247
	300	129	134	527	476	246	489	663	510	561	510	516		775	1507	522	293	302	232	2027	2036	2828	2037	1487	2701
	165	339	198	499	622	307	732	526	795	224	275	541		330	492	433	501	564	299	2256	706	2189	1062	515	661
	352	283	312	381	382	371	661	498	782	906	484	466		691	769	935	225	494	563	3458	1619	1642	1121	1386	1309
	407	418	183	514	255	926	798	828	645	261	368	552		837	477	518	263	1304	350	2942	2995	3485	1648	448	957
	263	152	285	228	641	148	271	882	353	638	709	429		1105	1593	659	282	259	705	1234	1999	3931	1076	1766	434
	235	128	166	404	440	462	1001	617	540	1094	1265	303		528	1033	993	563	622	258	1389	1430	3030	952	1349	2092
	245	267	219	481	436	207	897	292	568	690	456	599		341	684	337	360	321	244	2349	705	1574	992	1153	1643
	425	301	434	207	298	321	531	579	531	524	827	774		496	515	780	650	263	250	2041	3050	2760	1733	1541	949
	351	95	159	315	178	589	568	529	700	608	435	705		771	359	211	351	671	367	2406	2267	2138	1757	2034	1279
	214	361	268	453	315	403	750	270	1117	529	1081	844		281	1367	419	271	391	538	2278	3159	1510	1762	2950	755
	322	128	223	349	351	508	729	984	1021	796	528	510		345	647	497	554	564	272	1807	1534	2946	1346	907	1700
	180	254	249	282	599	188	1401	1314	1199	1271	323	425		1451	548	540	1286	440	285	706	1161	2272	926	1908	1927
	266	242	160	587	586	505	469	963	692	444	517	392		561	319	614	767	370	283	1426	2424	2319	497	1313	1822
	182	290	178	175	326	507	275	561	1043	552	238	695		507	584	902	324	691	1324	1041	1220	1432	2262	439	384
	247	177	255	314	290	478	625	430	898	317	1162	553		645	558	1523	598	586	318	1788	1404	2371	1297	1772	1540
	144	165	231	352	367	379	616	1038	544	648	479	626		1501	843	696	258	344	663	1808	2269	1795	1049	2681	1052
	255	214	303	558	481	634	1049	523	560	394	713	434		411	955	1185	270	248	384	2576	1374	1849	1735	686	1572
	138	253	259	309	383	576	850	636	505	542	411	1089		326	573	782	232	889	927	1664	1854	2104	923	2322	964
	433	206	185	240	296	481	509	1098	738	525	485	399		539	504	385	372	616	640	2306	1795	2575	1424	2145	750
	282	342	309	246	401	288	570	860	414	405	395	1278		595	696	636	574	283	413	2969	2064.5	1324	1737	1059	1134
	152	327	299	590	578	351	945	524	831	571	958	435		1358	1350	460	604	237	813	2807	3470	2273	2125	1555	1290
	292	197	178	293	379	385	512	468	742	535	406	369		739	887	626	335	918	250	1939	1392	705	2967	1277	2310
	293	329	198	566	403	398	504	528	1260	395	595	432		1031	1434	317	686	799	602	1307	2184	1805	2061	700	1349
	149	162	297	514	544	307	1204	503	540	462	404	517		1369	529	598	276	545	425	1367	2308	1396	755	1072	1465
	188	318	277	455	322	459	1254	532	290	452	385	226		924	554	544	385		588	1205	928	1689	1772	1037	2254
	172	201	278	463	154	386	489	961	685	433	640	468		865	1012	752	389		581	2083.75	2145	1794	1741	996	1120
	281	181	272	244	608	238	1162	513	461	509	658	703		362	807	528	298		503	1518	1588	1944	1490	1750	1737
	183	319	296	180	236	460	725	1167	604	632	356	1232		486	783	531	294		338	1791	1439	2785	1385	2276	425
	289	184	329	1091	349	301	947	724	503	575	912	508		507	530	342	242		878	3142	1533	2065.5	1550	1474	1771
	416	224	269	402	284	306	450	963	601	523	528	362		666	517	784	205		274	2111	1237	1225	651	1664	755
	182	245	238	344	496	1102	371	744	725	478	528	391		949	336	970	244		394	1160	1319	2980	1208	649	1565
	258	293	183	329	215	314	207	527	843	542	913	552		530	599	602	911		715	1742	1556	2033	1340	1423	1584
	311	137	266	543	175	239	544	788	841	658	523	902		1312	369	1121	276		270	1434	1873	1542	1579	1940	1386
	244	256	206	387	509	300	658	871	640	862	536	373		575	401	246	581		638	530	1798	2324	1428	1372	2096
	308	249	119	763	170	753	721	582	973	596		581		793	1331	573	490		240	1854	1786	1960	1380	737	2139
	243	298	533	337	313	492	695	733	825	395		925		636	934	824	819		428	2274	2420	2283	1568	2347	1546
	356	254	246	301	391	638	830	546	1163	484		536		1395	939	534	328		376	2389	1729	3063	1817	385	2292
	333	297	163	154	768	197	515	830	201	916		946		525	1204	1370	436			2259		1647	689	984	498
	273	253	305	606	555	303	682	704	594	536		421		400	567	493	354			3899		2405	2284	1290	2002
	327	151	152	487	285	312	258	507	986	820		523		944	500	953	691			2296		1453	717	744	990
	200	181	433	378	528	963	410	956	745	350		351		331	338	338	253			2081.5		945	1331	1345	1763
	126	279	418	360	432	326	630	1421	1304	342				830	687	488	385			1487		1878	984	1285	1809
	129	260	262	352	795	282	1025	723	517	1277				600	323	874	602			1533		1543	945	1491	1421
	295	173	355	409	736	235	537	628	547	1021				573	522	1344				2247		2649	1367	1789	1305
	201	121	307	471	355	314	562	808	949	399				351	958	1444				1672		1243	1271	862	846
	142	411	145	747	922	369	790	567	795	947				697	609	847				1879		2061.75	2226	1354	1210
	255	527	255	459	1108	801	549	937	510	414				324	864	548				3060		1738	2331	1358	1054
	184	264	348	289	296	361	508	489	519	1254				678	356					1635		1550	1039	1595	2047
	265	250	170	722	484	203	768	804	580					443	423					1973		542	868	1312	1644
	303	135	256	535	421	739	497	507	1433					687	617					2440		1779	2687	938	1065
	203	265	411	539	289	408	1113	1071	1054					534	359					2633			848	1213	2338
	202	290	324	388	338	370	820	1265	551					507	674					909			1950	1549	1006
	320	205	243	519	514	443	599	674	865					546	906					2165			1649	1714	1395
	180	236	161	652	186	592	446		300					641						1002			994		1764
	253	303	219	223	581	219	730		969					1601						1594			2023		1501
	136	289	255	322	310	494	949		836					493						2002			1493		1738
	183	204	309	425	370	188	791		561					267									2126		1783
	205	190		193	360	385	599							792									1563		711
	205	197		425	391	424	496							374									1277		1349
	225	352		252	284	544	572							880									2013
	157	150		289	225	786								679									1754
	302	162		414	492	383								541									1566
	278	216		461		419								1449									1166
	308	192		436		498								1201									1457
	208			501		315																	1548
	103			393		177																	1711
	225			375		448
	131			420		599
	304			278		503
	532			402
	250			986
	241			166
	319			337
	171			929

## Sheet: Fig. 5G. Glia in mice
Fig. 5G. Rdadiation-induced gH2AX intensity per glial cell (in mouse STR tissue)
Time post irradiation (5Gy)
3 animals per time point
marker	yH2AX	yH2AX	yH2AX	yH2AX	yH2AX	yH2AX	yH2AX	yH2AX	yH2AX	yH2AX	yH2AX	yH2AX	yH2AX	yH2AX	yH2AX	yH2AX	yH2AX	yH2AX	yH2AX	yH2AX	yH2AX	yH2AX	yH2AX	yH2AX
region	STR	STR	STR	STR	STR	STR	STR	STR	STR	STR	STR	STR	STR	STR	STR	STR	STR	STR	STR	STR	STR	STR	STR	STR
cell type	Glia	Glia	Glia	Glia	Glia	Glia	Glia	Glia	Glia	Glia	Glia	Glia	Glia	Glia	Glia	Glia	Glia	Glia	Glia	Glia	Glia	Glia	Glia	Glia
genotype	WT	WT	WT	WT	WT	WT	WT	WT	WT	WT	WT	WT	HD	HD	HD	HD	HD	HD	HD	HD	HD	HD	HD	HD
animal	1	2	3	1	2	3	1	2	3	1	2	3	1	2	3	1	2	3	1	2	3	1	2	3
time	0hr_WT_1	0hr_WT_2	0hr_WT_3	1hr_WT_1	1hr_WT_2	1hr_WT_3	2hr_WT_1	2hr_WT_2	2hr_WT_3	4hr_WT_1	4hr_WT_2	4hr_WT_3	0hr_HD_1	0hr_HD_2	0hr_HD_3	1hr_HD_1	1hr_HD_2	1hr_HD_3	2hr_HD_1	2hr_HD_2	2hr_HD_3	4hr_HD_1	4hr_HD_2	4hr_HD_3
	72	81	54	127	84	89	699	352	489	415	165	337	197	228	198	150	391	35	400	680	1139	1276	238	394
	99	67	92	48	179	190	268	171	140	159	247	362	280	101	125	333	161	50	2332	1411	909	287	841	848
	51	86	63	182	81	248	542	321	336	313	140	238	165	278	572	356	64	85	1221	531	575	876	561	875
	74	78	79	63	214	68	169	87	409	146	224	133	241	336	233	299	158	156	420	1602	555	341	1190	299
	55	143	200	236	588	573	563	381	325	307	153	333	340	164	328	178	178	205	854	564	889	550	355	220
	105	70	78	162	104	294	330	213	72	80	162	57	272	93	161	392	143	166	524	731	1225	1046	875	1545
	42	54	72	426	559	120	85	646	702	248	251	245	230	653	192	121	205	204	588	911	565	788	975	1153
	73	92	117	212	132	311	371	416	218	228	146	224	258	159	72	87	140	114	773	787	173	252	897	841
	75	92	107	250	50	228	433	261	357	262	120	193	360	346	130	155	153	128	669	1153	1066	906	692	259
	176	61	63	329	262	244	289	276	74	322	114	178	337	274	220	125	228	55	520	201	953	1630	362	287
	74	41	90	217	264	67	654	563	82	210	310	232	148	259	677	166	120	264	498	1163	2241	839	160	799
	80	71	157	127	275	335	497	546	366	185	192	339	204	150	165	159	129	392	889	419	859	909	835	1164
	75	70	133	193	266	198	241	93	148	142	291	98	108	225	489	215	287	39	1158	120	397	224	306	944
	139	54	99	181	735	40	293	255	258	341	351	103	142	189	117	159	98	491	974	1031	1428	634	866	1168
	50	240	33	226	223	232	390	251	106	230	374	286	223	198	347	294	206	468	839	282	736	894	832	557
	73	47	27	192	180	228	335	682	539	234	242	167	460	582	81	219	183	171	926	699	1137	445	1178	1282
	53	77	55	87	285	137	687	264	284	420	417	148	128	148	332	138	146	152	1966	1745	263	460	537	886
	59	91	86	163	311	273	122	313	378	233	84	201	318	267	174	80	221	136	703	175	529	1061	204	484
	45	49	75	66	77	204	336	351	185	135	100	218	93	353	199	217	44	129	332	1947	212	1184	869	825
	85	93	122	589	201	738	290	223	576	256	250	157	650	440	175	515	377	212	725	592	688	659	672	335
	96	81	81	168	566	194	87	251	53	264	208	185	591	346	245	53	295	167	1298	1383	310	838	149	439
	97	64	68	198	211	71	158	276	167	349	376	159	142	166	137	39	92	358	987	994	125	448	825	258
	63	69	101	264	154	562	231	307	643	92	412	231	346	233	167	127	570	227	486	972	626	157	1047	653
	65	82	130	216	186	122	53	176	232	83	178	160	577	222	156	47	185	562	279	811	499	137	821	1041
	105	137	99	203	218	199	262	389	439	183	228	273	203	323	265	110	171	153	2254	569	1177	916	1293	815
	83	110	75	205	120	298	57	371	669	133	155	173	135	108	214	148	165	234	890	513	798	708	452	625
	156	147	72	263	67	273	263	70	333	393	139	273	117	671	216	289	136	327	1397	1386	273	90	271	1827
	49	59	150	493	121	139	656	76	491	165	154	171	202	305	147	180	51	147	159	560	915	708	915	420
	104	130	48	272	336	230	259	642	276	151	120	363	230	186	649	67	162	181	281	539	793	1538	263	172
	99	88	151	335	85	265	269	436	200	171	252	189	159	62	330	304	317	51	1285	405	377	555	1624	1635
	125	110	106	84	141	225	332	509	75	280	366	133	163	131	288	571	46	397	849	2321	1765	832	934	163
	84	90	61	272	231	174	54	686	257	124	184	386	338	110	325	170	142	146	511	257	1021	449	255	640
	57	104	65	103	203	314	242	207	187	127	335	353	474	212	122	153	100	119	1616	1146	2301	884	322	304
	157	53	88	83	105	254	217	167	250	384	297	415	150	213	50	177	166	114	1385	1074	269	282	479	1034
	76	63	82	741	255	123	198	209	247	199	173	179	147	332	138	105	199	135	798	369	1290	650	359	553
	119	83	116	206	214	194	346	328	490	135	163	300	117	166	137	309	54	101	588	840	1014	255	235	165
	86	62	71	554	233	67	381	237	281	136	287	66	216	92	460	113	133	121	1426	279	1380	299	1819	832
	44	137	234	133	45	421	116	485	231	167	153	258	339	196	107	140	152	149	1149	860	405	354	644	215
	110	84	56	243	327	346	263	281	79	172	183	423	130	115	266	156	362	133	255	881	1438	846	1155	452
	123	42	63	561	331	184	261	124	283	200	143	250	184	586	574	471	215	156	427	487	533	1839	1553	903
	98	86	87	178	125	284	684	480	767	194	334	329	197	181	175	188	327	146	1163	408	573	872	704	672
	70	97	68	123	421	65	215	166	310	84	270	134	59	135	344	87	174	92	1761	1442	1279	1148	622	240
	138	45	50	40	165	242	124	80	293	355	71	179	256	141	145	392	105	151	561	579	1394	345	429	878
	129	41	104	312	179		98	247	498	170	118	302	145	677	275	173	156	297	580	857	688	868	109	354
	56	134	102	246	259		504	271	361	107	247	175	116	118	274	193	151	159	1427	635	1960	151	834	97
	66	119	136	136			181	141	709	306	152	231	123	127	166	148	99	290	192	2256	1588	249	348	1208
	95	86	79	144			84	400	417	157	319	165	144	257	89	132	166	100	565		851	347	269	242
	94	121	81	105			147	700	103	225	368	370	83		239	197	99	168	1065		422	388		349
	71	63	40	338			787	271	292	186	177	243	693		197	98		127	129		242	1170		350
	224		44	300			475	768	633	222	158	98	201			197		340	279		869	258		985
	72		78	290			431		202	277			667			145		184	633		539	1170		855
	92			203			223			371						220			373		579	294		333
	44						375			144						147			1045		507	1162		869
							495			111						97						953		720
										323												828		280
																						829
																						288
																						378
																						968

[truncated: 16 more sheets: Fig. 6H yH2AX neuronglia, Fig. 6I yH2AX neuronglia, Fig. 6K comet, Fig. 7 53BP1 STR neuron, Fig. 8 F yH2AX +-XJB, Fig. 8G comet +-XJB, Supp. Fig. 2. Uncropped gels, Supp. Fig. 3. Uncropped gels, Suppl Fig. 4. MS Brain tissue , Supp Fig. 5B, Supp. Fig. 6 Genbank maps, Supp. Fig. 7 cellfield, Supp. Fig. 8A yH2AX increase, Supp. Fig. 10A yH2AX animals, Supp. Fig. 10C 53BP1 90wks, Supp Fig. 11]
